# Supplementary material for: Exploring the Early Neolithic in the Arabian Gulf: A newly discovered 8,400–year-old stone-built architecture on Ghagha Island, United Arab Emirates
Source: PLoS One. 2025 Jun 25;20(6):e0326259. doi: 10.1371/journal.pone.0326259 (PMC12194024; doi:10.1371/journal.pone.0326259)
Supplement: S1 File — The video file is available on Figshare under a CC BY 4.0 license, https://doi.org/10.6084/m9.figshare.28564031.v1. (URL) [file pone.0326259.s001.url]

[{000214A0-0000-0000-C000-000000000046}]
Prop3=19,11
[InternetShortcut]
IDList=
URL=https://doi.org/10.6084/m9.figshare.28564031.v1
